# Supplementary material for: Radioactive Iodine Treatment and the Risk of Long-Term Cardiovascular Morbidity and Mortality in Thyroid Cancer Patients: A Nationwide Cohort Study
Source: J Clin Med. 2021 Sep 6;10(17):4032. doi: 10.3390/jcm10174032 (PMC8432460; doi:10.3390/jcm10174032)
Supplement: Supplementary file 1 [file jcm-10-04032-s001.zip]

Archive with 1 entries (1 files):
- jcm-1335169-supplementary.pdf
